# Supplementary material for: Feature tuning improves MAXENT predictions of the potential distribution of Pedicularis longiflora Rudolph and its variant
Source: PeerJ. 2022 May 3;10:e13337. doi: 10.7717/peerj.13337 (PMC9074863; doi:10.7717/peerj.13337)
Supplement: Supplemental Information 2 [file peerj-10-13337-s002.csv]

species	longtitude	latitude
Pedicularis longiflora Rudolph	98.20920600000	34.91594600000
Pedicularis longiflora Rudolph	88.70000000000	30.93000000000
Pedicularis longiflora Rudolph	99.99000000000	31.62000000000
Pedicularis longiflora Rudolph	97.01000000000	33.01000000000
Pedicularis longiflora Rudolph	99.67000000000	34.56000000000
Pedicularis longiflora Rudolph	98.30000000000	34.81000000000
Pedicularis longiflora Rudolph	101.20000000000	36.63000000000
Pedicularis longiflora Rudolph	100.99000000000	36.89000000000
Pedicularis longiflora Rudolph	89.60000000000	28.91000000000
Pedicularis longiflora Rudolph	104.11000000000	35.84000000000
Pedicularis longiflora Rudolph	94.36000000000	29.63000000000
Pedicularis longiflora Rudolph	103.59000000000	32.63000000000
Pedicularis longiflora Rudolph	101.27000000000	27.92000000000
Pedicularis longiflora Rudolph	81.17000000000	30.29000000000
Pedicularis longiflora Rudolph	97.18000000000	31.13000000000
Pedicularis longiflora Rudolph	79.73000000000	33.38000000000
Pedicularis longiflora Rudolph	87.23000000000	29.29000000000
Pedicularis longiflora Rudolph	91.12000000000	29.65000000000
Pedicularis longiflora Rudolph	98.58000000000	31.80000000000
Pedicularis longiflora Rudolph	91.09000000000	30.47000000000
Pedicularis longiflora Rudolph	100.46000000000	38.93000000000
Pedicularis longiflora Rudolph	101.96000000000	30.05000000000
Pedicularis longiflora Rudolph	99.10000000000	30.00000000000
Pedicularis longiflora Rudolph	101.08000000000	38.78000000000
Pedicularis longiflora Rudolph	97.46000000000	28.66000000000
Pedicularis longiflora Rudolph	87.76000000000	28.36000000000
Pedicularis longiflora Rudolph	87.12000000000	28.65000000000
Pedicularis longiflora Rudolph	103.14000000000	36.97000000000
Pedicularis longiflora Rudolph	80.09000000000	32.49000000000
Pedicularis longiflora Rudolph	100.61000000000	35.14000000000
Pedicularis longiflora Rudolph	85.29000000000	28.85000000000
Pedicularis longiflora Rudolph	89.09000000000	29.68000000000
Pedicularis longiflora Rudolph	100.14000000000	37.32000000000
Pedicularis longiflora Rudolph	96.91000000000	30.05000000000
Pedicularis longiflora Rudolph	88.90000000000	27.48000000000
Pedicularis longiflora Rudolph	84.03000000000	29.77000000000
Pedicularis longiflora Rudolph	99.79000000000	28.93000000000
Pedicularis longiflora Rudolph	91.77000000000	29.22000000000
Pedicularis longiflora Rudolph	102.32111100000	31.69138900000
Pedicularis longiflora Rudolph	100.35900000000	34.40080000000
Pedicularis longiflora Rudolph	100.42600000000	34.39220000000
Pedicularis longiflora Rudolph	98.45166700000	31.64472200000
Pedicularis longiflora Rudolph	101.84722200000	30.03388900000
Pedicularis longiflora Rudolph	98.23888900000	32.38305600000
Pedicularis longiflora Rudolph	98.00361100000	33.05277800000
Pedicularis longiflora Rudolph	97.68277800000	31.35055600000
Pedicularis longiflora Rudolph	100.27111100000	28.74555600000
Pedicularis longiflora Rudolph	99.90000000000	28.10000000000
Pedicularis longiflora Rudolph	101.65000000000	29.54000000000
Pedicularis longiflora Rudolph	103.66666700000	32.98333300000
Pedicularis longiflora Rudolph	95.00000000000	33.00000000000
Pedicularis longiflora Rudolph	103.63333300000	32.76666700000
Pedicularis longiflora Rudolph	94.74190000000	29.75890000000
Pedicularis longiflora Rudolph	92.12140000000	29.70330000000
Pedicularis longiflora Rudolph	94.60610000000	29.60370000000
Pedicularis longiflora Rudolph	92.33280000000	29.88390000000
Pedicularis longiflora Rudolph	91.43320000000	29.70750000000
Pedicularis longiflora Rudolph	101.96483000000	30.05530500000
Pedicularis longiflora Rudolph	101.78469300000	36.63061400000
Pedicularis longiflora Rudolph	103.59895000000	32.63798300000
Pedicularis longiflora Rudolph	97.46691600000	28.66127600000
Pedicularis longiflora Rudolph	101.27941900000	27.92860700000
Pedicularis longiflora Rudolph	91.12510100000	29.65684300000
Pedicularis longiflora Rudolph	101.68562300000	36.92697000000
Pedicularis longiflora Rudolph	102.52173200000	35.20256000000
Pedicularis longiflora Rudolph	101.76086400000	37.50318900000
Pedicularis longiflora Rudolph	88.90703200000	27.48482200000
Pedicularis longiflora Rudolph	100.23690000000	31.62750000000
Pedicularis longiflora Rudolph	99.11310000000	31.85530000000
Pedicularis longiflora Rudolph	99.43190000000	31.80640000000
Pedicularis longiflora Rudolph	100.29560000000	30.31170000000
Pedicularis longiflora Rudolph	98.81500000000	31.91330000000
Pedicularis longiflora Rudolph	100.37610000000	29.68170000000
Pedicularis longiflora Rudolph	100.29840600000	29.03700800000
Pedicularis longiflora Rudolph	98.58091200000	31.80612000000
Pedicularis longiflora Rudolph	99.28717000000	27.17716600000
Pedicularis longiflora Rudolph	99.70601300000	27.82308000000
Pedicularis longiflora Rudolph	98.91154300000	28.48611000000
Pedicularis longiflora Rudolph	90.62000000000	30.30000000000
Pedicularis longiflora Rudolph	92.22000000000	28.63000000000
Pedicularis longiflora Rudolph	90.62000000000	30.03000000000
Pedicularis longiflora Rudolph	94.38000000000	29.67000000000
Pedicularis longiflora Rudolph	90.87000000000	28.35000000000
Pedicularis longiflora Rudolph	99.12000000000	31.87000000000
Pedicularis longiflora Rudolph	90.42000000000	28.97000000000
Pedicularis longiflora Rudolph	98.52000000000	29.68000000000
Pedicularis longiflora Rudolph	92.77000000000	29.92000000000
Pedicularis longiflora Rudolph	87.98000000000	29.07000000000
Pedicularis longiflora Rudolph	94.73000000000	29.58000000000
Pedicularis longiflora Rudolph	94.40000000000	29.67000000000
Pedicularis longiflora Rudolph	101.32000000000	36.92000000000
Pedicularis longiflora Rudolph	92.13000000000	30.12000000000
Pedicularis longiflora Rudolph	99.12000000000	34.55000000000
Pedicularis longiflora Rudolph	100.25800000000	30.21810000000
Pedicularis longiflora Rudolph	100.27200000000	29.51690000000
Pedicularis longiflora Rudolph	100.58500000000	30.16830000000
Pedicularis longiflora Rudolph	101.38700000000	30.02500000000
Pedicularis longiflora Rudolph	99.88420000000	27.47580000000
Pedicularis longiflora Rudolph	100.71900000000	31.72000000000
Pedicularis longiflora Rudolph	101.53900000000	29.21360000000
Pedicularis longiflora Rudolph	96.74250000000	29.50580000000
Pedicularis longiflora Rudolph	98.13360000000	29.64670000000
Pedicularis longiflora Rudolph	101.83800000000	30.04030000000
