# Supplementary material for: Feature tuning improves MAXENT predictions of the potential distribution of Pedicularis longiflora Rudolph and its variant
Source: PeerJ. 2022 May 3;10:e13337. doi: 10.7717/peerj.13337 (PMC9074863; doi:10.7717/peerj.13337)
Supplement: Supplemental Information 3 [file peerj-10-13337-s003.csv]

species	longtitude	latitude
Pedicularis longiflora var. tubiformis (Klotzsch) Tsoong	91.88800800000	29.77218000000
Pedicularis longiflora var. tubiformis (Klotzsch) Tsoong	100.25416600000	34.35583300000
Pedicularis longiflora var. tubiformis (Klotzsch) Tsoong	99.84722200000	28.79638900000
Pedicularis longiflora var. tubiformis (Klotzsch) Tsoong	99.84722200000	34.59305600000
Pedicularis longiflora var. tubiformis (Klotzsch) Tsoong	101.17000000000	28.50000000000
Pedicularis longiflora var. tubiformis (Klotzsch) Tsoong	101.22000000000	28.12000000000
Pedicularis longiflora var. tubiformis (Klotzsch) Tsoong	100.50833300000	34.33888900000
Pedicularis longiflora var. tubiformis (Klotzsch) Tsoong	99.46670000000	27.20000000000
Pedicularis longiflora var. tubiformis (Klotzsch) Tsoong	101.77000000000	29.49000000000
Pedicularis longiflora var. tubiformis (Klotzsch) Tsoong	96.77638900000	31.47916700000
Pedicularis longiflora var. tubiformis (Klotzsch) Tsoong	99.60000000000	27.83330000000
Pedicularis longiflora var. tubiformis (Klotzsch) Tsoong	100.42361100000	33.28805600000
Pedicularis longiflora var. tubiformis (Klotzsch) Tsoong	100.33330000000	27.16670000000
Pedicularis longiflora var. tubiformis (Klotzsch) Tsoong	99.26670000000	27.21670000000
Pedicularis longiflora var. tubiformis (Klotzsch) Tsoong	99.55916700000	33.35583300000
Pedicularis longiflora var. tubiformis (Klotzsch) Tsoong	98.81666700000	35.11666700000
Pedicularis longiflora var. tubiformis (Klotzsch) Tsoong	100.71166600000	34.71166700000
Pedicularis longiflora var. tubiformis (Klotzsch) Tsoong	99.63935900000	27.62389400000
Pedicularis longiflora var. tubiformis (Klotzsch) Tsoong	101.62924700000	30.07925300000
Pedicularis longiflora var. tubiformis (Klotzsch) Tsoong	86.04720000000	28.32670000000
Pedicularis longiflora var. tubiformis (Klotzsch) Tsoong	99.90638000000	27.80555000000
Pedicularis longiflora var. tubiformis (Klotzsch) Tsoong	99.55750000000	30.30360000000
Pedicularis longiflora var. tubiformis (Klotzsch) Tsoong	101.65890000000	30.47030000000
Pedicularis longiflora var. tubiformis (Klotzsch) Tsoong	101.91610000000	32.89640000000
Pedicularis longiflora var. tubiformis (Klotzsch) Tsoong	101.62970000000	30.51030000000
Pedicularis longiflora var. tubiformis (Klotzsch) Tsoong	102.01690000000	32.04750000000
Pedicularis longiflora var. tubiformis (Klotzsch) Tsoong	101.52720000000	33.30250000000
Pedicularis longiflora var. tubiformis (Klotzsch) Tsoong	100.76470000000	32.48830000000
Pedicularis longiflora var. tubiformis (Klotzsch) Tsoong	102.31390000000	31.70610000000
Pedicularis longiflora var. tubiformis (Klotzsch) Tsoong	103.09610000000	33.78670000000
Pedicularis longiflora var. tubiformis (Klotzsch) Tsoong	101.07970000000	32.08250000000
Pedicularis longiflora var. tubiformis (Klotzsch) Tsoong	101.19420000000	32.25640000000
Pedicularis longiflora var. tubiformis (Klotzsch) Tsoong	100.76890000000	32.34330000000
Pedicularis longiflora var. tubiformis (Klotzsch) Tsoong	101.29080000000	33.20330000000
Pedicularis longiflora var. tubiformis (Klotzsch) Tsoong	99.56194400000	33.35638900000
Pedicularis longiflora var. tubiformis (Klotzsch) Tsoong	103.89176700000	36.51997700000
Pedicularis longiflora var. tubiformis (Klotzsch) Tsoong	99.83916700000	34.59416700000
Pedicularis longiflora var. tubiformis (Klotzsch) Tsoong	100.50944400000	34.33416700000
Pedicularis longiflora var. tubiformis (Klotzsch) Tsoong	101.67777800000	30.08666700000
Pedicularis longiflora var. tubiformis (Klotzsch) Tsoong	102.61666700000	36.75000000000
Pedicularis longiflora var. tubiformis (Klotzsch) Tsoong	100.43200000000	33.29750000000
Pedicularis longiflora var. tubiformis (Klotzsch) Tsoong	98.81940000000	35.10970000000
Pedicularis longiflora var. tubiformis (Klotzsch) Tsoong	99.83720000000	28.79220000000
